# Supplementary material for: Automated algorithm for calculation of setup corrections and planning target volume margins for offline image‐guided radiotherapy protocols
Source: J Appl Clin Med Phys. 2021 Jun 9;22(7):137–46. doi: 10.1002/acm2.13291 (PMC8292705; doi:10.1002/acm2.13291)
Supplement: Supplementary file 1 — Appendix S1 Appendix S2 [file ACM2-22-137-s001.xlsx]

## Sheet: Patient (QA)
Number	Case	% pass rate report	TX start date	# dose(cGy)	# FX	TX wk	#CBCT
5	Nasopharynx	93.4	09/28/2015	7000	35	8	10
6	Nasopharynx	92.7	09/28/2015	7000	35	8	11
10	Left oropharynx	100	10/17/2015	7000	35	8	11
14	Hypopharynx	99	11/30/2015	7000	35	8	10
15	Oropharynx	100	01/18/2016	6600	33	8	11
16	Nasopharynx	99.2	01/18/2016	7000	35	8	11
17	Oropharynx	99.8	2016-02-02	6600	30	7	10
18	Orocavity	99.8	02/15/2016	6600	30	7	9
20	Hypopharynx	99.7	02/23/2016	6300	30	7	9
21	Oral cavity	98.1	2016-02-03	6300	30	7	9
22	Nasopharynx	99.4	2016-07-03	7000	35	7	9
23	Larynx	99	2016-08-03	6600	30	7	9
24	Larynx	98.9	2016-08-03	7000	35	8	10
26	Larynx	98.5	03/28/2016	6300	30	6	8
27	Larynx	100	03/28/2016	6000	30	6	8
28	Nasopharynx	97.7	03/30/2016	6996	33	7	9
29	Nasopharynx	99.6	04/26/2016	7000	35	8	10
34	Larynx	99.9	05/23/2016	6600	30	6	8
35	Oropharynx	97	2016-07-06	6600	30	7	10
36	Larynx	99	06/27/2016	6600	30	7	9
37	Nasopharynx		07/18/2016	7000	35	7	10
40	Nasopharynx	95.5	2016-01-08	7000	35	8	11
42	Nasopharynx	99.7	2016-09-08	7029	33	8	13
43	Larynx	98.4	08/15/2016	6000	30	7	10
44	Oral cavity	99.3	08/22/2016	6600	30	7	9

## Sheet: PTV margin
			Before correction			NAL correction			eNAL correction
		RL	AP	SI	RL	AP	SI	RL	AP	SI
	M	-0.0305768	-0.00672323	0.465364	-0.0248771	0.0733384	-0.0257345	0.0202829	0.0411561	0.0838884
	(m-M)^2	21.4803	14.1733	24.7081	6.03533	7.67918	15.1965	2.8569	3.26219	5.22839
	(m-M)^2/(n-1)	0.859213	0.56693	0.988324	0.251472	0.319966	0.633186	0.119038	0.135924	0.21785
	∑	0.926937	0.752948	0.994145	0.50147	0.565655	0.79573	0.345018	0.368679	0.466744
	2.5∑	2.31734	1.88237	2.48536	1.25368	1.41414	1.98932	0.862545	0.921698	1.16686
	(SD)^2	20.6295	22.4536	34.3862	32.3169	37.0314	70.6817	31.1157	32.373	57.2646
	σ	0.908395	0.947704	1.17279	1.13696	1.21707	1.68145	1.11563	1.13795	1.51347
	0.7σ	0.635877	0.663393	0.820956	0.795871	0.851948	1.17701	0.78094	0.796562	1.05943
	PTV	2.95322	2.54576	3.30632	2.04955	2.26609	3.16634	1.64349	1.71826	2.22629
	M= population mean
	m=individual mean
	SD= individual standard deviation
	(SD)^2= population standard deviation
	∑= systematic error
	σ= random error

## Sheet: IGRT5
2015-09-28	35/35				Patient 5			Image registration (mm)			After shift: Online protocol			After shift: NAL protocol			After shift: eNAL protocol
Date	# FX	wk#	Week	FX#wk	Protocol	Recons	Registration	Lat[X]	Long[Y]	Vert[Z]	Lat[X]	Long[Y]	Vert[Z]	Lat[X]	Long[Y]	Vert[Z]	Lat[X]	Long[Y]	Vert[Z]
2015-09-28	1	5	1	1	F H&N S20	S20-M_R	GV (T)	-0.6	1	4.1	0	0	0	-0.6	1	4.1	-0.6	1	4.1
2015-09-29	2	5	1	2	F H&N S20	S20-M_R	GV (T)	-3	2	3.9	0	0	0	-3	2	3.9	-3	2	3.9
2015-10-01	4	5	1	4	F H&N S20	S20-M_R	GV (T)	-0.8	1.9	3.7	0	0	0	-0.8	1.9	3.7	-0.8	1.9	3.7
2015-10-05	6	5	2	1	F H&N S20	S20-M_R	GV (T)	-1.5	0	0.3	-1.5	0	0.3	-0.0333333	-1.63333	-3.6	-0.0333333	-1.63333	-3.6
2015-10-12	11	4	3	1	F H&N S20	S20-M_R	GV (T)	-0.2	-1.1	-0.3	-0.2	-1.1	-0.3	1.27	-2.73	-4.2	1.275	-2.325	-3.3
2015-10-19	15	5	4	1	F H&N S20	S20-M_R	GV (T)	0.2	-1	-0.7	0.2	-1	-0.7	1.67	-2.63	-4.6	1.42	-1.76	-3.04
2015-10-26	20	5	5	1	F H&N S20	S20-M_R	GV (T)	-1.8	1	-0.7	-1.8	1	-0.7	-0.33	-0.63	-4.6	-0.816667	0.533333	-2.53333
2015-11-02	25	5	6	1	F H&N S20	S20-M_R	GV (T)	-0.4	-0.9	-0.4	-0.4	-0.9	-0.4	1.07	-2.53	-4.3	0.7	-1.44286	-1.87143
2015-11-09	30	4	7	1	F H&N S20	S20-M_R	GV (T)	0.1	-3	0	0	0	0	1.57	-4.63	-3.9	1.1125	-3.3625	-1.2375
2015-11-16	34	2	8	1
							SSE	-0.888889	-0.0111111	1.1	-0.411111	-0.222222	-0.2	0.0907407	-1.09815	-1.5	-0.0825	-0.565595	-0.431362
							3D	1.4143			0.508326			1.86123			0.716085
								1.33167
					Online			NAL			eNAL
					Lat[X]	Long[Y]	Vert[Z]	Lat[X]	Long[Y]	Vert[Z]	Lat[X]	Long[Y]	Vert[Z]
					-0.6	1	4.1	0	0	0	0	0	0
					-3	2	3.9	0	0	0	0	0	0
					-0.8	1.9	3.7	0	0	0	0	0	0
					0	0	0	-1.46667	1.63333	3.9	-1.46667	1.63333	3.9
					0	0	0	-1.47	1.63	3.9	-1.475	1.225	3					,,,,,,,
					0	0	0	-1.47	1.63	3.9	-1.22	0.76	2.34
					0	0	0	-1.47	1.63	3.9	-0.983333	0.466667	1.83333
					0	0	0	-1.47	1.63	3.9	-1.1	0.542857	1.47143
					0.1	-3	0	-1.47	1.63	3.9	-1.0125	0.3625	1.2375
								Image registration (cm)			After shift: Online protocol			After shift: NAL protocol			After shift: eNAL protocol
								Lat[X]	Long[Y]	Vert[Z]	Lat[X]	Long[Y]	Vert[Z]	Lat[X]	Long[Y]	Vert[Z]	Lat[X]	Long[Y]	Vert[Z]
							Maximum [+]	0.2	2	4.1	0.2	1	0.3	1.67	2	4.1	1.42	2	4.1
							Maximum [-]	-3	-3	-0.7	-1.8	-1.1	-0.7	-3	-4.63	-4.6	-3	-3.3625	-3.6
							mean	-0.888889	-0.0111111	1.1	-0.411111	-0.222222	-0.2	0.0907407	-1.09815	-1.5	-0.0825	-0.565595	-0.431362
							SD	1.03856	1.64427	2.12544	0.725335	0.668539	0.34641	1.50198	2.31918	4.06325	1.41317	1.95495	3.32751
							-4.5	0	0	0	0	0	0	0	1	2	0	0	0
							-4	0	0	0	0	0	0	0	0	2	0	0	0
							-3.5	0	0	0	0	0	0	0	0	2	0	0	1
							-3	1	1	0	0	0	0	1	0	0	1	1	2
							-2.5	0	0	0	0	0	0	0	3	0	0	0	1
							-2	0	0	0	0	0	0	0	0	0	0	1	0
							-1.5	2	0	0	2	0	0	0	1	0	0	2	1
							-1	0	2	0	0	2	0	0	0	0	0	1	1
							-0.5	2	1	2	0	1	2	2	1	0	3	0	0
							0	4	1	4	7	5	7	2	0	0	1	0	0
							0.5	0	0	0	0	0	0	0	0	0	1	1	0
							1	0	2	0	0	1	0	2	1	0	3	1	0
							1.5	0	1	0	0	0	0	2	1	0	0	1	0
							2	0	1	0	0	0	0	0	1	0	0	1	0
							2.5	0	0	0	0	0	0	0	0	0	0	0	0
							3	0	0	0	0	0	0	0	0	0	0	0	0
							3.5	0	0	2	0	0	0	0	0	2	0	0	2
							4	0	0	1	0	0	0	0	0	1	0	0	1
							4.5	0	0	0	0	0	0	0	0	0	0	0	0

## Sheet: IGRT6
2015-09-28	35/35				Patient 6			Image registration (mm)			After shift : online protocol			After shift: NAL protocol			After shift: eNAL protocol
Date	0	wk#	Week	FX#wk	Protocol	Recons	Registration	Lat[X]	Long[Y]	Vert[Z]	Lat[X]	Long[Y]	Vert[Z]	Lat[X]	Long[Y]	Vert[Z]	Lat[X]	Long[Y]	Vert[Z]	-1.51	-0.96	-0.93	-0.36	2.28	1.43
2015-09-28	1	5	1	1	F H&N S20	S20-M_R	GV (T)	-1.7	-1.2	2.7	-1.7	-1.2	2.7	-1.7	-1.2	2.7	-1.7	-1.2	2.7	-1.51	-0.96	-0.93	-0.36	2.28	1.43
2015-09-29	2	5	1	2	F H&N S20	S20-M_R	GV (T)	-1.6	1.4	1.6	-1.6	1.4	1.6	-1.6	1.4	1.6	-1.6	1.4	1.6	-1.51	-0.96	-0.93	-0.36	2.28	1.43
2015-10-01	4	5	1	4	F H&N S20	S20-M_R	GV (T)	-0.5	0.6	1.5	-0.5	0.6	1.5	-0.5	0.6	1.5	-0.5	0.6	1.5	-1.51	-0.96	-0.93	-0.36	2.28	1.43
2015-10-05	9	5	2	1	F H&N S20	S20-M_R	GV (T)	-2.7	-0.5	2.4	-2.7	-0.5	2.4	-1.43	-0.77	0.47	-1.43333	-0.766667	0.466667	-1.51	-0.96	-0.93	-0.36	2.28	1.43
2015-10-12	11	4	3	1	F H&N S20	S20-M_R	GV (T)	-3	-4.3	4.7	0	0	0	-1.73	-4.57	2.77	-1.375	-4.375	2.65	-1.51	-0.96	-0.93	-0.36	2.28	1.43
2015-10-13	12	4	3	2	F H&N S20	S20-M_R	GV (T)	-2.5	-1.4	3.8	0	0	0	-1.23	-1.67	1.87	-0.6	-0.6	1.22	-1.51	-0.96	-0.93	-0.36	2.28	1.43
2015-10-19	15	5	4	1	F H&N S20	S20-M_R	GV (T)	-1.4	-0.4	1.6	-1.4	-0.4	1.6	-0.13	-0.67	-0.33	0.6	0.5	-1.18333	-1.51	-0.96	-0.93	-0.36	2.28	1.43
2015-10-26	20	5	5	1	F H&N S20	S20-M_R	GV (T)	-0.7	0.6	2.7	-0.7	0.6	2.7	0.57	0.33	0.77	1.21429	1.42857	0.0857143	-1.51	-0.96	-0.93	-0.36	2.28	1.43
2015-11-02	25	5	6	1	F H&N S20	S20-M_R	GV (T)	-0.3	-2	0.4	-0.3	-2	0.4	0.97	-2.27	-1.53	1.4625	-1.35	-2.225	-1.51	-0.96	-0.93	-0.36	2.28	1.43
2015-11-09	30	4	7	1	F H&N S20	S20-M_R	GV (T)	-0.5	-2.1	1.4	-0.5	-2.1	1.4	0.77	-2.37	-0.53	1.1	-1.3	-0.977778	-1.51	-0.96	-0.93	-0.36	2.28	1.43
2015-11-16	34	2	8	1			SSE	-1.49	-0.93	2.28	-0.94	-0.36	1.43	-0.601	-1.119	0.929	-0.283155	-0.56631	0.583627	-0.55		-0.57		0.85
								0.665833			1.74874			1.57366			0.861106			-55
					Lat[X]	Long[Y]	Vert[Z]	Lat[X]	Long[Y]	Vert[Z]	Lat[X]	Long[Y]	Vert[Z]
					0	0	0	0	0	0	0	0	0
					0	0	0	0	0	0	0	0	0
					0	0	0	0	0	0	0	0	0
					0	0	0	-1.27	0.27	1.93	-1.26667	0.266667	1.93333
					-3	-4.3	4.7	-1.27	0.27	1.93	-1.625	0.075	2.05
					-2.5	-1.4	3.8	-1.27	0.27	1.93	-1.9	-0.8	2.58
					0	0	0	-1.27	0.27	1.93	-2	-0.9	2.78333
					0	0	0	-1.27	0.27	1.93	-1.91429	-0.828571	2.61429
					0	0	0	-1.27	0.27	1.93	-1.7625	-0.65	2.625
					0	0	0	-1.27	0.27	1.93	-1.6	-0.8	2.37778
								Image registration			After shift : online protocol			After shift: NAL protocol			After shift: eNAL protocol
								Lat[X]	Long[Y]	Vert[Z]	Lat[X]	Long[Y]	Vert[Z]	Lat[X]	Long[Y]	Vert[Z]	Lat[X]	Long[Y]	Vert[Z]
							Maximum [+]	-0.3	1.4	4.7	0	1.4	2.7	0.97	1.4	2.77	1.4625	1.42857	2.7
							Maximum [-]	-3	-4.3	0.4	-2.7	-2.1	0	-1.73	-4.57	-1.53	-1.7	-4.375	-2.225
							mean	-1.49	-0.93	2.28	-0.94	-0.36	1.43	-0.601	-1.119	0.929	-0.283155	-0.56631	0.583627
							SD	0.939628	1.57293	1.199	0.833307	1.07907	0.968556	1.02539	1.63807	1.34848	1.19945	1.62618	1.57279
							-4.5	0	0	0	0	0	0	0	1	0	0	0	0
							-4	0	1	0	0	0	0	0	0	0	0	1	0
							-3.5	0	0	0	0	0	0	0	0	0	0	0	0
							-3	1	0	0	0	0	0	0	0	0	0	0	0
							-2.5	2	0	0	1	0	0	0	0	0	0	0	0
							-2	0	2	0	0	2	0	0	2	0	0	0	1
							-1.5	2	0	0	2	0	0	3	1	1	2	0	0
							-1	1	2	0	1	1	0	2	1	0	2	3	1
							-0.5	3	1	0	3	1	0	1	2	1	2	2	1
							0	1	1	1	3	3	3	1	1	2	0	0	2
							0.5	0	2	0	0	2	0	3	1	1	1	2	0
							1	0	1	1	0	1	1	0	1	0	3	2	1
							1.5	0	0	3	0	0	3	0	0	3	0	0	2
							2	0	0	1	0	0	1	0	0	0	0	0	0
							2.5	0	0	2	0	0	2	0	0	2	0	0	2
							3	0	0	0	0	0	0	0	0	0	0	0	0
							3.5	0	0	1	0	0	0	0	0	0	0	0	0
							4	0	0	0	0	0	0	0	0	0	0	0	0
							4.5	0	0	1	0	0	0	0	0	0	0	0	0

## Sheet: IGRT10
2015-11-17	35/35				Patient 10			Image registration (cm)			After shift : online protocol			After shift : NAL protocol			After shift : eNAL protocol
Date	# FX	wk#	Week	FX#wk	Protocol	Recons	Registration	Lat[X]	Long[Y]	Vert[Z]	Lat[X]	Long[Y]	Vert[Z]	Lat[X]	Long[Y]	Vert[Z]	Lat[X]	Long[Y]	Vert[Z]
2015-11-17	1	4	1	1	F H&N S20	S20-M_R	GV (T)	0.9	0.4	2.1	0.9	0.4	2.1	0.9	0.4	2.1	0.9	0.4	2.1
2015-11-18	2	4	1	2	F H&N S20	S20-M_R	GV (T)	1.5	-0.5	1.4	1.5	-0.5	1.4	1.5	-0.5	1.4	1.5	-0.5	1.4
2015-11-20	4	4	1	4	F H&N S20	S20-M_R	GV (T)	1.2	-0.5	2	1.2	-0.5	2	1.2	-0.5	2	1.2	-0.5	2
2015-11-23	5	5	2	1	F H&N S20	S20-M_R	GV (T)	1.6	-0.4	1.6	1.6	-0.4	1.6	0.4	-0.2	-0.233333	0.4	-0.2	-0.233333
2015-11-30	10	5	3	1	F H&N S20	S20-M_R	GV (T)	2.1	-0.5	1.4	2.1	-0.5	1.4	0.9	-0.3	-0.433333	0.8	-0.25	-0.375
2015-12-07	15	5	4	1	F H&N S20	S20-M_R	GV (T)	2.7	-0.5	1.7	2.7	-0.5	1.7	1.5	-0.3	-0.133333	1.24	-0.2	0
2015-12-14	20	5	5	1	F H&N S20	S20-M_R	GV (T)	3	0.5	4.8	0	0	0	1.8	0.7	2.96667	1.33333	0.833333	3.1
2016-12-15	21	5	5	2	F H&N S20	S20-M_R	GV (T)	-0.9	-2.5	-0.4	-0.9	-2.5	-0.4	-2.1	-2.3	-2.23333	-2.75714	-2.28571	-2.54286
2016-12-21	25	3	6	1	F H&N S20	S20-M_R	GV (T)	-0.5	0.5	0.3	-0.5	0.5	0.3	-1.7	0.7	-1.53333	-2.0125	1	-1.525
2016-12-28	28	4	7	1	F H&N S20	S20-M_R	GV (T)	-1.3	0.5	0.8	-1.3	0.5	0.8	-1.7	0.7	-1.03333	-2.58889	0.888889	-0.855556
2016-01-05	32	4	8	1			SSE	1.03	-0.3	1.57	0.73	-0.35	1.09	0.27	-0.16	0.286667	0.00148016	-0.0813492	0.306825
							3D	0.3			1.35776			0.425062			0.31743
					Lat[X]	Long[Y]	Vert[Z]	Lat[X]	Long[Y]	Vert[Z]	Lat[X]	Long[Y]	Vert[Z]
					0	0	0	0	0	0	0	0	0
					0	0	0	0	0	0	0	0	0
					0	0	0	0	0	0	0	0	0
					0	0	0	1.2	-0.2	1.83333	1.2	-0.2	1.83333
					0	0	0	1.2	-0.2	1.83333	1.3	-0.25	1.775
					0	0	0	1.2	-0.2	1.83333	1.46	-0.3	1.7
					3	0.5	4.8	1.2	-0.2	1.83333	1.66667	-0.333333	1.7
					0	0	0	1.2	-0.2	1.83333	1.85714	-0.214286	2.14286
					0	0	0	1.2	-0.2	1.83333	1.5125	-0.5	1.825
					0	0	0	1.2	-0.2	1.83333	1.28889	-0.388889	1.65556
								Image registration (cm)			After shift (cm)			After shift (cm)			After shift (cm)
								Lat[X]	Long[Y]	Vert[Z]	Lat[X]	Long[Y]	Vert[Z]	Lat[X]	Long[Y]	Vert[Z]	Lat[X]	Long[Y]	Vert[Z]
							Maximum [+]	3	0.5	4.8	2.7	0.5	2.1	1.8	0.7	2.96667	1.5	1	3.1
							Maximum [-]	-1.3	-2.5	-0.4	-1.3	-2.5	-0.4	-2.1	-2.3	-2.23333	-2.75714	-2.28571	-2.54286
							mean	1.03	-0.3	1.57	0.73	-0.35	1.09	0.27	-0.16	0.286667	0.00148016	-0.0813492	0.306825
							SD	1.41071	0.861394	1.30618	1.27205	0.827345	0.823954	1.42902	0.859302	1.64365	1.64225	0.918988	1.6958
							-4.5	0	0	0	0	0	0	0	0	0	0	0	0
							-4	0	0	0	0	0	0	0	0	0	0	0	0
							-3.5	0	0	0	0	0	0	0	0	0	0	0	0
							-3	0	0	0	0	0	0	0	0	0	0	0	0
							-2.5	0	1	0	0	1	0	0	0	0	2	0	1
							-2	0	0	0	0	0	0	1	1	1	1	1	0
							-1.5	0	0	0	0	0	0	2	0	1	0	0	1
							-1	1	0	0	1	0	0	0	0	1	0	0	0
							-0.5	2	4	0	2	4	0	0	2	0	0	2	1
							0	0	2	2	1	3	3	1	4	3	1	4	3
							0.5	1	3	1	1	2	1	2	3	0	2	2	0
							1	1	0	2	1	0	2	1	0	1	3	1	1
							1.5	2	0	2	2	0	2	3	0	0	1	0	0
							2	1	0	2	1	0	2	0	0	2	0	0	2
							2.5	1	0	0	1	0	0	0	0	1	0	0	0
							3	1	0	0	0	0	0	0	0	0	0	0	1
							3.5	0	0	0	0	0	0	0	0	0	0	0	0
							4	0	0	0	0	0	0	0	0	0	0	0	0
							4.5	0	0	1	0	0	0	0	0	0	0	0	0

## Sheet: IGRT14
2015-11-30	35/35				Patient 14			Image registration (mm)			After shift : online protocol			After shift : NAL protocol			After shift : eNAL protocol
Date	# FX	wk#	Week	FX#wk	Protocol	Recons	Registration	Lat[X]	Long[Y]	Vert[Z]	Lat[X]	Long[Y]	Vert[Z]	Lat[X]	Long[Y]	Vert[Z]	Lat[X]	Long[Y]	Vert[Z]
2015-11-30	1	5	1	1	F H&N S20	S20-M_R	GV (T)	1.2	-0.4	2.4	1.2	-0.4	2.4	1.2	-0.4	2.4	1.2	-0.4	2.4
2015-12-01	2	5	1	2	F H&N S20	S20-M_R	GV (T)	1.3	1.6	0.6	1.3	1.6	0.6	1.3	1.6	0.6	1.3	1.6	0.6
2015-12-02	3	5	1	3	F H&N S20	S20-M_R	GV (T)	1.4	0.4	2.2	1.4	0.4	2.2	1.4	0.4	2.2	1.4	0.4	2.2
2015-12-07	6	5	2	1	F H&N S20	S20-M_R	GV (T)	2.1	0.5	0.7	2.1	0.5	0.7	0.8	-0.0333333	-1.03333	0.8	-0.0333333	-1.03333
2015-12-14	11	5	3	1	F H&N S20	S20-M_R	GV (T)	2.3	1.5	-0.2	2.3	1.5	-0.2	1	0.966667	-1.93333	0.8	0.975	-1.675
2015-12-22	17	3	4	2	F H&N S20	S20-M_R	GV (T)	-0.4	0.5	1.5	-0.4	0.5	1.5	-1.7	-0.0333333	-0.233333	-2.06	-0.22	0.36
2015-12-28	19	4	5	1	F H&N S20	S20-M_R	GV (T)	0.5	0.4	1.7	0.5	0.4	1.7	-0.8	-0.13	-0.03	-0.816667	-0.283333	0.5
2016-01-04	23	5	6	1	F H&N S20	S20-M_R	GV (T)	0.6	0.4	0.9	0.6	0.4	0.9	-0.7	-0.13	-0.83	-0.6	-0.242857	-0.371429
2016-01-11	28	5	7	1	F H&N S20	S20-M_R	GV (T)	0	-0.3	2.1	0	-0.3	2.1	-1.3	-0.83	0.37	-1.125	-0.9125	0.875
2016-01-18	33	3	8	1
							SSE	1	0.511111	1.32222	1	0.511111	1.32222	0.133333	0.156667	0.167778	0.0998148	0.0981085	0.42836
							3D	1.73479			1.73479			0.265465			0.450644
					Lat[X]	Long[Y]	Vert[Z]	Lat[X]	Long[Y]	Vert[Z]	Lat[X]	Long[Y]	Vert[Z]
					0	0	0	0	0	0	0	0	0
					0	0	0	0	0	0	0	0	0
					0	0	0	0	0	0	0	0	0
					0	0	0	1.3	0.533333	1.73333	1.3	0.533333	1.73333
					0	0	0	1.3	0.533333	1.73333	1.5	0.525	1.475
					0	0	0	1.3	0.533333	1.73333	1.66	0.72	1.14
					0	0	0	1.3	0.53	1.73	1.31667	0.683333	1.2
					0	0	0	1.3	0.53	1.73	1.2	0.642857	1.27143
					0	0	0	1.3	0.53	1.73	1.125	0.6125	1.225
								Image registration (cm)			After shift (cm)			After shift (cm)			After shift (cm)
								Lat[X]	Long[Y]	Vert[Z]	Lat[X]	Long[Y]	Vert[Z]	Lat[X]	Long[Y]	Vert[Z]	Lat[X]	Long[Y]	Vert[Z]
							Maximum [+]	2.3	1.6	2.4	2.3	1.6	2.4	1.4	1.6	2.4	1.4	1.6	2.4
							Maximum [-]	-0.4	-0.4	-0.2	-0.4	-0.4	-0.2	-1.7	-0.83	-1.93333	-2.06	-0.9125	-1.675
							mean	1	0.511111	1.32222	1	0.511111	1.32222	0.133333	0.156667	0.167778	0.0998148	0.0981085	0.42836
							SD	0.905539	0.679052	0.874325	0.905539	0.679052	0.874325	1.23895	0.734716	1.43149	1.26573	0.771802	1.34467
							-4.5	0	0	0	0	0	0	0	0	0	0	0	0
							-4	0	0	0	0	0	0	0	0	0	0	0	0
							-3.5	0	0	0	0	0	0	0	0	0	0	0	0
							-3	0	0	0	0	0	0	0	0	0	0	0	0
							-2.5	0	0	0	0	0	0	0	0	0	0	0	0
							-2	0	0	0	0	0	0	0	0	0	1	0	0
							-1.5	0	0	0	0	0	0	1	0	1	0	0	1
							-1	0	0	0	0	0	0	1	0	1	1	0	1
							-0.5	0	0	0	0	0	0	2	1	1	2	1	0
							0	2	5	1	2	5	1	0	6	3	0	6	2
							0.5	2	2	3	2	2	3	1	1	1	2	1	3
							1	3	0	0	3	0	0	4	0	0	3	0	0
							1.5	0	2	2	0	2	2	0	1	0	0	1	0
							2	2	0	3	2	0	3	0	0	2	0	0	2
							2.5	0	0	0	0	0	0	0	0	0	0	0	0
							3	0	0	0	0	0	0	0	0	0	0	0	0
							3.5	0	0	0	0	0	0	0	0	0	0	0	0
							4	0	0	0	0	0	0	0	0	0	0	0	0
							4.5	0	0	0	0	0	0	0	0	0	0	0	0

## Sheet: IGRT15
2016-01-18	33/33				Patient 15			Image registration (mm)			After shift : Online protocol			After shift : NAL protocol			After shift : eNAL protocol
Date	# FX	wk#	Week	FX#wk	Protocol	Recons	Registration	Lat[X]	Long[Y]	Vert[Z]	Lat[X]	Long[Y]	Vert[Z]	Lat[X]	Long[Y]	Vert[Z]	Lat[X]	Long[Y]	Vert[Z]
2016-01-18	1	5	1	1	F H&N S20	S20-M_R	GV (T)	-0.2	2	2.6	-0.2	2	2.6	-0.2	2	2.6	-0.2	2	2.6
2016-01-19	2	5	1	2	F H&N S20	S20-M_R	GV (T)	-0.7	0.2	-1.1	-0.7	0.2	-1.1	-0.7	0.2	-1.1	-0.7	0.2	-1.1
2016-01-20	3	5	1	3	F H&N S20	S20-M_R	GV (T)	0.1	1.9	0.4	0.1	1.9	0.4	0.1	1.9	0.4	0.1	1.9	0.4
2016-01-27	7	4	2	2	F H&N S20	S20-M_R	GV (T)	-2.5	0.1	-0.8	-2.5	0.1	-0.8	-2.23333	-1.26667	-1.43333	-2.23333	-1.26667	-1.43333
2016-01-28	8	4	2	3	F H&N S20	S20-M_R	GV (T)	-1.9	1.1	-1.4	-1.9	1.1	-1.4	-1.63	-0.27	-2.03	-1.075	0.05	-1.675
2016-02-01	10	2	3	1	F H&N S20	S20-M_R	GV (T)	-2.5	0.7	-1.5	-2.5	0.7	-1.5	-2.23	-0.67	-2.13	-1.46	-0.36	-1.44
2016-02-15	12	6	5	1	F H&N S20	S20-M_R	GV (T)	-2.1	1	0.3	-2.1	1	0.3	-1.83	-0.37	-0.33	-0.816667	0	0.6
2016-02-22	18	5	6	1	F H&N S20	S20-M_R	GV (T)	-2.5	2	-0.5	-2.5	2	-0.5	-2.23	0.63	-1.13	-1.1	1	-0.285714
2016-02-23	19	5	6	2	F H&N S20	S20-M_R	GV (T)	-1.2	0.1	0.2	-1.2	0.1	0.2	-0.93	-1.27	-0.43	0.3375	-1.025	0.45
2016-02-29	23	5	7	1	F H&N S20	S20-M_R	GV (T)	-1.1	1	0.2	-1.1	1	0.2	-0.83	-0.37	-0.43	0.4	-0.0111111	0.4
2016-03-07	28	6	8	1	F H&N S20	S20-M_R	GV (T)	-1.2	0	-1.4	-1.2	0	-1.4	-0.93	-1.37	-2.03	0.26	-1.01	-1.24
							SSE	-1.43636	0.918182	-0.272727	-1.43636	0.918182	-0.272727	-1.2403	-0.0778788	-0.731212	-0.589773	0.134293	-0.247641
							3D	1.72644			1.72644			1.4419			0.6536
					Lat[X]	Long[Y]	Vert[Z]	Lat[X]	Long[Y]	Vert[Z]	Lat[X]	Long[Y]	Vert[Z]
					0	0	0	0	0	0	0	0	0
					0	0	0	0	0	0	0	0	0
					0	0	0	0	0	0	0	0	0
					0	0	0	-0.266667	1.36667	0.633333	-0.266667	1.36667	0.633333
					0	0	0	-0.27	1.37	0.63	-0.825	1.05	0.275
					0	0	0	-0.27	1.37	0.63	-1.04	1.06	-0.06
					0	0	0	-0.27	1.37	0.63	-1.28333	1	-0.3
					0	0	0	-0.27	1.37	0.63	-1.4	1	-0.214286
					0	0	0	-0.27	1.37	0.63	-1.5375	1.125	-0.25
					0	0	0	-0.27	1.37	0.63	-1.5	1.01111	-0.2
					0	0	0	-0.27	1.37	0.63	-1.46	1.01	-0.16
								Image registration (cm)			After shift : Online protocol			After shift : NAL protocol			After shift : eNAL protocol
								Lat[X]	Long[Y]	Vert[Z]	Lat[X]	Long[Y]	Vert[Z]	Lat[X]	Long[Y]	Vert[Z]	Lat[X]	Long[Y]	Vert[Z]
							Maximum [+]	0.1	2	2.6	0.1	2	2.6	0.1	2	2.6	0.4	2	2.6
							Maximum [-]	-2.5	0	-1.5	-2.5	0	-1.5	-2.23333	-1.37	-2.13	-2.23333	-1.26667	-1.675
							mean	-1.43636	0.918182	-0.272727	-1.43636	0.918182	-0.272727	-1.2403	-0.0778788	-0.731212	-0.589773	0.134293	-0.247641
							SD	0.93303	0.780792	1.20589	0.93303	0.780792	1.20589	0.835237	1.17771	1.37249	0.848958	1.1072	1.29348
							-4.5	0	0	0	0	0	0	0	0	0	0	0	0
							-4	0	0	0	0	0	0	0	0	0	0	0	0
							-3.5	0	0	0	0	0	0	0	0	0	0	0	0
							-3	0	0	0	0	0	0	0	0	0	0	0	0
							-2.5	3	0	0	3	0	0	0	0	0	0	0	0
							-2	1	0	0	1	0	0	3	0	3	1	0	0
							-1.5	1	0	1	1	0	1	2	0	0	0	0	1
							-1	3	0	3	3	0	3	0	3	3	3	3	4
							-0.5	1	0	2	1	0	2	4	1	0	2	0	0
							0	2	4	4	2	4	4	2	4	4	5	5	4
							0.5	0	1	0	0	1	0	0	1	0	0	0	1
							1	0	3	0	0	3	0	0	0	0	0	1	0
							1.5	0	1	0	0	1	0	0	1	0	0	1	0
							2	0	2	0	0	2	0	0	1	0	0	1	0
							2.5	0	0	1	0	0	1	0	0	1	0	0	1
							3	0	0	0	0	0	0	0	0	0	0	0	0
							3.5	0	0	0	0	0	0	0	0	0	0	0	0
							4	0	0	0	0	0	0	0	0	0	0	0	0
							4.5	0	0	0	0	0	0	0	0	0	0	0	0

## Sheet: IGRT16
2016-01-18	35/35				Patient 16			Image registration (mm)			After shift : Online protocol			After shift : NAL protocol			After shift : eNAL protocol
Date	# FX	wk#	Week	FX#wk	Protocol	Recons	Registration	Lat[X]	Long[Y]	Vert[Z]	Lat[X]	Long[Y]	Vert[Z]	Lat[X]	Long[Y]	Vert[Z]	Lat[X]	Long[Y]	Vert[Z]
2016-01-18	1	5	1	1	F H&N S20	S20-M_R	GV (T)	0.9	0.8	1.5	0.9	0.8	1.5	0.9	0.8	1.5	0.9	0.8	1.5
2016-01-19	2	5	1	2	F H&N S20	S20-M_R	GV (T)	0.9	1.7	0.8	0.9	1.7	0.8	0.9	1.7	0.8	0.9	1.7	0.8
2016-01-20	3	5	1	3	F H&N S20	S20-M_R	GV (T)	1.5	0.7	1.1	1.5	0.7	1.1	1.5	0.7	1.1	1.5	0.7	1.1
2016-01-27	7	4	2	2	F H&N S20	S20-M_R	GV (T)	0.5	0.8	0.9	0.5	0.8	0.9	-0.6	-0.266667	-0.233333	-0.6	-0.266667	-0.233333
2016-01-28	8	4	2	3	F H&N S20	S20-M_R	GV (T)	0.9	0.7	0.6	0.9	0.7	0.6	-0.2	-0.37	-0.53	-0.05	-0.3	-0.475
2016-02-01	10	5	3	1	F H&N S20	S20-M_R	GV (T)	0.9	0.8	0.7	0.9	0.8	0.7	-0.2	-0.27	-0.43	-0.04	-0.14	-0.28
2016-02-10	15	4	4	1	F H&N S20	S20-M_R	GV (T)	2.3	-0.3	1.6	2.3	-0.3	1.6	1.2	-1.37	0.47	1.36667	-1.21667	0.666667
2016-02-15	19	6	5	1	F H&N S20	S20-M_R	GV (T)	1.6	0.7	0	1.6	0.7	0	0.5	-0.37	-1.13	0.471429	-0.0428571	-1.02857
2016-02-22	25	5	6	1	F H&N S20	S20-M_R	GV (T)	-1.1	0.5	0.8	-1.1	0.5	0.8	-2.2	-0.57	-0.33	-2.2875	-0.2375	-0.1
2016-02-29	30	5	7	1	F H&N S20	S20-M_R	GV (T)	0.9	0.8	0.9	0.9	0.8	0.9	-0.2	-0.27	-0.23	-0.0333333	0.0888889	0.0111111
2016-03-07	35	1	8	1	F H&N S20	S20-M_R	GV (T)	1	1.7	0.8	1	1.7	0.8	-0.1	0.63	-0.33	0.07	0.98	-0.09
							SSE	0.936364	0.809091	0.881818	0.936364	0.809091	0.881818	0.136364	0.0312121	0.059697	0.199751	0.187745	0.170079
							3D	1.51954			1.51954			0.152095			0.322608
					Lat[X]	Long[Y]	Vert[Z]	Lat[X]	Long[Y]	Vert[Z]	Lat[X]	Long[Y]	Vert[Z]
					0	0	0	0	0	0	0	0	0
					0	0	0	0	0	0	0	0	0
					0	0	0	0	0	0	0	0	0
					0	0	0	1.1	1.06667	1.13333	1.1	1.06667	1.13333
					0	0	0	1.1	1.07	1.13	0.95	1	1.075
					0	0	0	1.1	1.07	1.13	0.94	0.94	0.98
					0	0	0	1.1	1.07	1.13	0.933333	0.916667	0.933333
					0	0	0	1.1	1.07	1.13	1.12857	0.742857	1.02857
					0	0	0	1.1	1.07	1.13	1.1875	0.7375	0.9
					0	0	0	1.1	1.07	1.13	0.933333	0.711111	0.888889
					0	0	0	1.1	1.07	1.13	0.93	0.72	0.89
								Image registration (cm)			After shift : Online protocol			After shift : NAL protocol			After shift : eNAL protocol
								Lat[X]	Long[Y]	Vert[Z]	Lat[X]	Long[Y]	Vert[Z]	Lat[X]	Long[Y]	Vert[Z]	Lat[X]	Long[Y]	Vert[Z]
							Maximum [+]	2.3	1.7	1.6	2.3	1.7	1.6	1.5	1.7	1.5	1.5	1.7	1.5
							Maximum [-]	-1.1	-0.3	0	-1.1	-0.3	0	-2.2	-1.37	-1.13	-2.2875	-1.21667	-1.02857
							mean	0.936364	0.809091	0.881818	0.936364	0.809091	0.881818	0.136364	0.0312121	0.059697	0.199751	0.187745	0.170079
							SD	0.834593	0.543055	0.430855	0.834593	0.543055	0.430855	1.0337	0.842538	0.79684	1.0547	0.794972	0.75239
							-4.5	0	0	0	0	0	0	0	0	0	0	0	0
							-4	0	0	0	0	0	0	0	0	0	0	0	0
							-3.5	0	0	0	0	0	0	0	0	0	0	0	0
							-3	0	0	0	0	0	0	0	0	0	0	0	0
							-2.5	0	0	0	0	0	0	0	0	0	0	0	0
							-2	0	0	0	0	0	0	1	0	0	1	0	0
							-1.5	0	0	0	0	0	0	0	0	0	0	0	0
							-1	1	0	0	1	0	0	0	1	1	0	1	1
							-0.5	0	0	0	0	0	0	1	1	1	1	0	0
							0	0	1	1	0	1	1	4	5	6	5	6	6
							0.5	6	8	7	6	8	7	3	3	1	2	3	2
							1	1	0	1	1	0	1	1	0	1	1	0	1
							1.5	2	2	2	2	2	2	1	1	1	1	1	1
							2	1	0	0	1	0	0	0	0	0	0	0	0
							2.5	0	0	0	0	0	0	0	0	0	0	0	0
							3	0	0	0	0	0	0	0	0	0	0	0	0
							3.5	0	0	0	0	0	0	0	0	0	0	0	0
							4	0	0	0	0	0	0	0	0	0	0	0	0
							4.5	0	0	0	0	0	0	0	0	0	0	0	0

## Sheet: IGRT17
2016-02-02	30/30				Patient 17			Image registration (mm)			After shift : Online protocol			After shift : NAL protocol			After shift : eNAL protocol
Date	# FX	wk#	Week	FX#wk	Protocol	Recons	Registration	Lat[X]	Long[Y]	Vert[Z]	Lat[X]	Long[Y]	Vert[Z]	Lat[X]	Long[Y]	Vert[Z]	Lat[X]	Long[Y]	Vert[Z]
2016-02-02	1	4	1	1	F H&N S20	S20-M_R	GV (T)	-1.5	0.1	0.9	-1.5	0.1	0.9	-1.5	0.1	0.9	-1.5	0.1	0.9
2016-02-03	2	4	1	2	F H&N S20	S20-M_R	GV (T)	1.4	0	0.4	1.4	0	0.4	1.4	0	0.4	1.4	0	0.4
2016-02-04	3	4	1	3	F H&N S20	S20-M_R	GV (T)	-1.3	0.9	0.3	-1.3	0.9	0.3	-1.3	0.9	0.3	-1.3	0.9	0.3
2016-02-11	5	3	2	1	F H&N S20	S20-M_R	GV (T)	-2.6	-0.1	0.8	-2.6	-0.1	0.8	-2.13333	-0.433333	0.266667	-2.13333	-0.433333	0.266667
2016-02-15	8	6	3	1	F H&N S20	S20-M_R	GV (T)	1.1	0.8	0	1.1	0.8	0	1.57	0.47	-0.53	2.1	0.575	-0.6
2016-02-19	13	6	3	6	F H&N S20	S20-M_R	GV (T)	-2.6	0	0.4	-2.6	0	0.4	-2.13	-0.33	-0.13	-2.02	-0.34	-0.08
2016-02-22	14	5	4	1	F H&N S20	S20-M_R	GV (T)	-3.1	0.9	0.5	0	0	0	-2.63	0.57	-0.03	-2.18333	0.616667	0.0333333
2016-02-29	19	5	5	1	F H&N S20	S20-M_R	GV (T)	0.8	0	0.9	0.8	0	0.9	1.27	-0.33	0.37	2.02857	-0.371429	0.428571
2016-03-07	24	5	6	1	F H&N S20	S20-M_R	GV (T)	0.4	-0.9	1.6	0.4	-0.9	1.6	0.87	-1.23	1.07	1.375	-1.225	1.075
2016-03-14	29	2	7	1	F H&N S20	S20-M_R	GV (T)	0.2	0	0.9	0.2	0	0.9	0.67	-0.33	0.37	1.02222	-0.188889	0.255556
							SSE	-0.72	0.17	0.67	-0.41	0.08	0.62	-0.391333	-0.0613333	0.298667	-0.121087	-0.0366984	0.297913
							3D	0.998098			0.747596			0.49609			0.323668
					Lat[X]	Long[Y]	Vert[Z]	Lat[X]	Long[Y]	Vert[Z]	Lat[X]	Long[Y]	Vert[Z]
					0	0	0	0	0	0	0	0	0
					0	0	0	0	0	0	0	0	0
					0	0	0	0	0	0	0	0	0
					0	0	0	-0.466667	0.333333	0.533333	-0.466667	0.333333	0.533333
					0	0	0	-0.47	0.33	0.53	-1	0.225	0.6
					0	0	0	-0.47	0.33	0.53	-0.58	0.34	0.48
					-3.1	0.9	0.5	-0.47	0.33	0.53	-0.916667	0.283333	0.466667
					0	0	0	-0.47	0.33	0.53	-1.22857	0.371429	0.471429
					0	0	0	-0.47	0.33	0.53	-0.975	0.325	0.525
					0	0	0	-0.47	0.33	0.53	-0.822222	0.188889	0.644444
								Image registration (cm)			After shift : Online protocol			After shift : NAL protocol			After shift : eNAL protocol
								Lat[X]	Long[Y]	Vert[Z]	Lat[X]	Long[Y]	Vert[Z]	Lat[X]	Long[Y]	Vert[Z]	Lat[X]	Long[Y]	Vert[Z]
							Maximum [+]	1.4	0.9	1.6	1.4	0.9	1.6	1.57	0.9	1.07	2.1	0.9	1.075
							Maximum [-]	-3.1	-0.9	0	-2.6	-0.9	0	-2.63	-1.23	-0.53	-2.18333	-1.225	-0.6
							mean	-0.72	0.17	0.67	-0.41	0.08	0.62	-0.391333	-0.0613333	0.298667	-0.121087	-0.0366984	0.297913
							SD	1.69627	0.557873	0.447338	1.48283	0.496208	0.493964	1.68843	0.610606	0.466249	1.84429	0.623171	0.473252
							-4.5	0	0	0	0	0	0	0	0	0	0	0	0
							-4	0	0	0	0	0	0	0	0	0	0	0	0
							-3.5	0	0	0	0	0	0	0	0	0	0	0	0
							-3	1	0	0	0	0	0	0	0	0	0	0	0
							-2.5	2	0	0	2	0	0	1	0	0	0	0	0
							-2	0	0	0	0	0	0	2	0	0	3	0	0
							-1.5	1	0	0	1	0	0	1	0	0	1	0	0
							-1	1	0	0	1	0	0	1	1	0	1	1	0
							-0.5	0	1	0	0	1	0	0	0	1	0	0	1
							0	2	6	4	3	7	5	0	7	7	0	6	7
							0.5	1	3	5	1	2	4	2	2	1	0	3	1
							1	2	0	0	2	0	0	2	0	1	3	0	1
							1.5	0	0	1	0	0	1	1	0	0	0	0	0
							2	0	0	0	0	0	0	0	0	0	2	0	0
							2.5	0	0	0	0	0	0	0	0	0	0	0	0
							3	0	0	0	0	0	0	0	0	0	0	0	0
							3.5	0	0	0	0	0	0	0	0	0	0	0	0
							4	0	0	0	0	0	0	0	0	0	0	0	0
							4.5	0	0	0	0	0	0	0	0	0	0	0	0

## Sheet: IGRT18
2016-02-15	30/30				Patient 18			Image registration (mm)			After shift : Online protocol			After shift : NAL protocol			After shift: eNAL protocol
Date	# FX	wk#	Week	FX#wk	Protocol	Recons	Registration	Lat[X]	Long[Y]	Vert[Z]	Lat[X]	Long[Y]	Vert[Z]	Lat[X]	Long[Y]	Vert[Z]	Lat[X]	Long[Y]	Vert[Z]
2016-02-15	1	5	1	1	F H&N S20	S20-M_R	GV (T)	2	0.5	0.5	2	0.5	0.5	2	0.5	0.5	2	0.5	0.5
2016-02-16	2	5	1	2	F H&N S20	S20-M_R	GV (T)	1	1.5	0	1	1.5	0	1	1.5	0	1	1.5	0
2016-02-17	3	5	1	3	F H&N S20	S20-M_R	GV (T)	1.3	0.6	0.4	1.3	0.6	0.4	1.3	0.6	0.4	1.3	0.6	0.4
2016-02-22	6	5	2	1	F H&N S20	S20-M_R	GV (T)	1.5	1.5	0.5	1.5	1.5	0.5	0.0666667	0.633333	0.2	0.0666667	0.633333	0.2
2016-02-29	11	4	3	1	F H&N S20	S20-M_R	GV (T)	1.8	1.7	-0.2	1.8	1.7	-0.2	0.366667	0.83	-0.5	0.35	0.675	-0.55
2016-03-07	15	5	4	1	F H&N S20	S20-M_R	GV (T)	2.5	1.4	3.8	0	0	0	1.07	0.53	3.5	0.98	0.24	3.56
2016-03-14	20	5	5	1	F H&N S20	S20-M_R	GV (T)	1.8	0.7	0.3	1.8	0.7	0.3	0.37	-0.17	0	0.116667	-0.5	-0.533333
2016-03-21	25	4	6	1	F H&N S20	S20-M_R	GV (T)	1.5	1.6	0.7	1.5	1.6	0.7	0.07	0.73	0.4	-0.2	0.471429	-0.0571429
2016-03-28	29	2	7	1
							SSE	1.675	1.1875	0.75	1.3625	1.0125	0.275	0.780417	0.644167	0.5625	0.701667	0.51497	0.43994
							3D	2.18593			1.71965			1.15776			0.975232
					Lat[X]	Long[Y]	Vert[Z]	Lat[X]	Long[Y]	Vert[Z]	Lat[X]	Long[Y]	Vert[Z]
					0	0	0	0	0	0	0	0	0			0.6875	0.01	-0.2			0.98
					0	0	0	0	0	0	0	0	0			-0.3125	-0.99	-1.2
					0	0	0	0	0	0	0	0	0			0.5875	-0.09	-0.3
					0	0	0	1.43333	0.866667	0.3	1.43333	0.866667	0.3			-0.3125	-0.123333	-0.333333
					0	0	0	1.43333	0.87	0.3	1.45	1.025	0.35			-0.5125	-0.32	-0.375
					2.5	1.4	3.8	1.43	0.87	0.3	1.52	1.16	0.24			-0.2125	-0.02	0.06
					0	0	0	1.43	0.87	0.3	1.68333	1.2	0.833333			0.4875	0.34	-0.2
					0	0	0	1.43	0.87	0.3	1.7	1.12857	0.757143			-0.4125	-0.22	-0.171429
								Image registration (cm)			After shift (cm)			After shift (cm)			After shift (cm)
								Lat[X]	Long[Y]	Vert[Z]	Lat[X]	Long[Y]	Vert[Z]	Lat[X]	Long[Y]	Vert[Z]	Lat[X]	Long[Y]	Vert[Z]
							Maximum [+]	2.5	1.7	3.8	2	1.7	0.7	2	1.5	3.5	2	1.5	3.56
							Maximum [-]	1	0.5	-0.2	0	0	-0.2	0.0666667	-0.17	-0.5	-0.2	-0.5	-0.55
							mean	1.675	1.1875	0.75	1.3625	1.0125	0.275	0.780417	0.644167	0.5625	0.701667	0.51497	0.43994
							SD	0.459036	0.496955	1.26604	0.63457	0.637938	0.31053	0.680671	0.458741	1.22933	0.74568	0.550977	1.3183
							-4.5	0	0	0	0	0	0	0	0	0	0	0	0
							-4	0	0	0	0	0	0	0	0	0	0	0	0
							-3.5	0	0	0	0	0	0	0	0	0	0	0	0
							-3	0	0	0	0	0	0	0	0	0	0	0	0
							-2.5	0	0	0	0	0	0	0	0	0	0	0	0
							-2	0	0	0	0	0	0	0	0	0	0	0	0
							-1.5	0	0	0	0	0	0	0	0	0	0	0	0
							-1	0	0	0	0	0	0	0	0	0	0	0	0
							-0.5	0	0	0	0	0	0	0	0	1	0	1	2
							0	0	0	4	1	1	5	4	1	5	4	2	4
							0.5	0	3	3	0	3	3	0	6	1	1	4	1
							1	2	1	0	2	0	0	3	0	0	2	0	0
							1.5	4	4	0	4	4	0	0	1	0	0	1	0
							2	1	0	0	1	0	0	1	0	0	1	0	0
							2.5	1	0	0	0	0	0	0	0	0	0	0	0
							3	0	0	0	0	0	0	0	0	0	0	0	0
							3.5	0	0	1	0	0	0	0	0	1	0	0	1
							4	0	0	0	0	0	0	0	0	0	0	0	0
							4.5	0	0	0	0	0	0	0	0	0	0	0	0

[truncated: 17 more sheets: IGRT20, IGRT21, IGRT22, IGRT23, IGRT24, IGRT26, IGRT27, IGRT28, IGRT29, IGRT34, IGRT35, IGRT36, IGRT37, IGRT40, IGRT42, IGRT43, IGRT44]
